# Supplementary material for: Metabolites Discovery from Streptomyces xanthus: Exploring the Potential of Desert Microorganisms
Source: Biology (Basel). 2025 Feb 6;14(2):164. doi: 10.3390/biology14020164 (PMC11851569; doi:10.3390/biology14020164)
Supplement: Supplementary file 1 [file biology-14-00164-s001.zip]

Archive with 1 entries (1 files):
- biology-3454667-supplementary.pdf
